# Supplementary material for: Bioenergetic Signatures of DLD Deficiency: Dissecting PDHc- and α-KGDHc-Linked Defects
Source: Antioxidants (Basel). 2025 Dec 22;15(1):19. doi: 10.3390/antiox15010019 (PMC12837974; doi:10.3390/antiox15010019)
Supplement: Supplementary file 1 [file antioxidants-15-00019-s001.zip]

Archive with 1 entries (1 files):
- antioxidants-3973859-supplementary.pdf
